# Supplementary material for: The prebiotic effects of omega-3 fatty acid supplementation: A six-week randomised intervention trial
Source: Gut Microbes. 2020 Dec 31;13(1):1863133. doi: 10.1080/19490976.2020.1863133 (PMC7781624; doi:10.1080/19490976.2020.1863133)
Supplement: Supplemental Material [file KGMI_A_1863133_SM1776.zip]

Archive with 3 entries (2 files):
- supplement/
- supplement/Prebiotic effects of omega 3_all figures_111020.pptx
- supplement/Supplementary tables_Omega 3.docx
